# Supplementary material for: Comments on "Human Dominant Disease Genes Are Enriched in Paralogs Originating from Whole Genome Duplication"
Source: PLoS Comput Biol. 2014 Jul 31;10(7):e1003758. doi: 10.1371/journal.pcbi.1003758 (PMC4117415; doi:10.1371/journal.pcbi.1003758)
Supplement: Dataset S1 — Raw data and an R script used in this study are available in Dataset S1 as an archive file; readers can use these materials to reproduce our results, including the statistical tests and the figure. (ZIP) [file pcbi.1003758.s001.zip]

Archive with 8 entries (5 files):
- Chen_SupDataFile1_may2014/
- Chen_SupDataFile1_may2014/Chen_et_al_comments_on_Singh_et_al.R
- Chen_SupDataFile1_may2014/DATA_DUP_BY_TREEFAM_ALL.txt
- __MACOSX/
- __MACOSX/Chen_SupDataFile1_may2014/
- __MACOSX/Chen_SupDataFile1_may2014/._DATA_DUP_BY_TREEFAM_ALL.txt
- Chen_SupDataFile1_may2014/supdata_1.txt
- __MACOSX/Chen_SupDataFile1_may2014/._supdata_1.txt
